# Supplementary material for: Heat shock transcription factor 1 facilitates liver cancer progression by driving super‐enhancer‐mediated transcription of MYCN
Source: Cancer Med. 2024 Sep 9;13(17):e70157. doi: 10.1002/cam4.70157 (PMC11382014; doi:10.1002/cam4.70157)
Supplement: Supplementary file 2 — Table S1: Primers & siRNAs. [file CAM4-13-e70157-s001.xlsx]

## Sheet: Primers & siRNAs
Myco_1F	GTGCTGGATATCCCGGGCTAAGC
Myco_1R	AGGCGAACCGTTCACTCCCC
Myco_2F	GGGAGCAAACAGGATTAGTATCCCT
Myco_2R	TGCACCATCTGTCACTCTGTTAACCTC
MYCNpro_ChIPq1F	GGTCTTGTTCCTAAGGGGGC
MYCNpro_ChIPq1R	TTTGACTGCGTGTTGTGCAG
MYCNpro_ChIPq2F	CCCTCGTAGCTCGCACTTAT
MYCNpro_ChIPq2R	GCCCCCTTAGGAACAAGACC
MYCNSE1_ChIPq1F	ACGCTGTCCAGGTTACCTTC
MYCNSE1_ChIPq1R	CTCTTCCCAAGGTTGCCCAT
MYCNSE1_ChIPq2F	GTTGGATGTGGGGAAGGACC
MYCNSE1_ChIPq2R	TTTGCTGGGGCTAAGCATCT
MYCNSE2_ChIPq1F	TCCCTGTCCGTTTCCTCTTG
MYCNSE2_ChIPq1R	AGGAAGCCACAGGAATTAGGC
MYCNSE2_ChIPq2F	CCCTGTCCGTTTCCTCTTGA
MYCNSE2_ChIPq2R	GAAGCCACAGGAATTAGGCG
MYCNSE3_ChIPq1F	TGTCCAAACACCCTGTCACC
MYCNSE3_ChIPq1R	TCTGCGGTTATCTCCTCCCA
MYCNSE3_ChIPq2F	TGACGGTCCCGTGAAATCAA
MYCNSE3_ChIPq2R	CACACCCAAGAGGGTCTGTC
HSF1_q1F	CATGAGCCTGCCTGACCTTG
HSF1_q1R	ACCAGCTGCTTCCCTGAATC
MYCN_q1F	CACGTCCGCTCAAGAGTGTC
MYCN_q1R	GTTTCTGCGACGCTCACTGT
siHSF1-1	CACATTCCATGCCCAAGTA
siHSF1-2	GCGGCAGCTCAACATGTAT
MYCN_KO_g1F	CACCGAGTAGAAGTCATCTTCGTCC
MYCN_KO_g1R	AAACGGACGAAGATGACTTCTACTC
MYCN_KO_g2F	CACCGCAGGGACCACGTGCCGGAGT
MYCN_KO_g2R	AAACACTCCGGCACGTGGTCCCTGC
MYCN-gRNA1F	CACCGAACGATTGTAAGGCATGTGG
MYCN-gRNA1R	AAACCCACATGCCTTACAATCGTTC
MYCN-gRNA2F	CACCGTGCACCCCACAACGATTGTA
MYCN-gRNA2R	AAACTACAATCGTTGTGGGGTGCAC
MYCN-gRNA3F	CACCGAGGATGAACAAATACATTCT
MYCN-gRNA3R	AAACAGAATGTATTTGTTCATCCTC
MYCN-gRNA4F	CACCGTAGAATGACTGTCCGGGATT
MYCN-gRNA4R	AAACAATCCCGGACAGTCATTCTAC
MYCN_SE_g1F	CACCGAAAGCCAACAAAGGACCCCG
MYCN_SE_g1R	AAACCGGGGTCCTTTGTTGGCTTTC
MYCN_SE_g2F	CACCGCGTGGCTGTAGAGTAGTTAC
MYCN_SE_g2R	AAACGTAACTACTCTACAGCCACGC
MYCN_SE_g3F	CACCGGACCGTCATACCTCCTTGA
MYCN_SE_g3R	AAACTCAAGGAGGTATGACGGTCC
HSF1_gRNA_1F	CACCGACAACATGGCCAGCTTCGTG
HSF1_gRNA_1R	AAACCACGAAGCTGGCCATGTTGTC
HSF1_gRNA_2F	CACCGAGCTTCCACGTGTTCGACCA
HSF1_gRNA_2R	AAACTGGTCGAACACGTGGAAGCTC
