# Supplementary material for: Heat shock transcription factor 1 facilitates liver cancer progression by driving super‐enhancer‐mediated transcription of MYCN
Source: Cancer Med. 2024 Sep 9;13(17):e70157. doi: 10.1002/cam4.70157 (PMC11382014; doi:10.1002/cam4.70157)
Supplement: Supplementary file 3 — Table S2: Antibodies. [file CAM4-13-e70157-s003.xlsx]

## Sheet: Antibodies
Name	Company	Catalog Number	Dilution	Reference
HSF1 Antibody	Cell Signaling Technology	#4356	1:1000 for WB, 1:100 for CUT&Tag, 10μg for ChIP	PMID: 25720964, PMID: 27639166
N-Myc/MYCN Rabbit mAb	ABclonal	A22174	1:1000 for WB	Not been found
Beta Actin Monoclonal antibody	Ptoteinech	66009-1-Ig	1:2000 for WB	PMID: 32649877
Goat anti-mouse IgG (H+L), HRP conjugate	Ptoteinech	SA00001-1	1:5000 for WB	PMID: 34127857
Goat anti-rabbit IgG (H+L), HRP conjugate	Ptoteinech	SA00001-2	1:5000 for WB	PMID: 34127857
Histone H3K4me3 antibody (pAb)	Active Motif	#39159	3μg for ChIP	Not been found
Histone H3K4me1 antibody (pAb)	Active Motif	#39297	5μg for ChIP	Not been found
Histone H3K27ac antibody (pAb)	Active Motif	#39133	3μg for ChIP	Not been found
Rabbit IgG	Cell Signaling Technology	#2729	3μg for ChIP	PMID: 25807892
